# Supplementary material for: Adult patients with severe respiratory syncytial virus infections in the emergency department
Source: Medicine (Baltimore). 2024 Sep 27;103(39):e39265. doi: 10.1097/MD.0000000000039265 (PMC11441945; doi:10.1097/MD.0000000000039265)
Supplement: Supplementary file 1 [file medi-103-e39265-s001.xlsx]

## Sheet: Tabelle1
Patient data							Lab results			Cepheid PCR		Symptoms										Pre-exisiting conditions										Vital signs						Imaging			Outcome
No.	Age (years)	Sex	Admission	Discharge	Hospitalisation	Length of stay (days)	Leukozytes (/nl)	CRP (mg/dl)	Procalcitonin (ng/ml)	RSV	Ct value	Onset (days)	Dyspnea	Nausea	Sore throat	Cough	Fever	Headache	Malaise	Myalgia	Chest pain	Pulmonary	Cardiac	Renal	Hepatic	Tumor	Tx (1-Liver, 2-Kidney, 3-Lung, 4-Heart, 5-Stem cell)	Immunosuppression	HIV	Hypertension	Diabetes	HR (bpm)	RR systolic (mmHg)	RR diastolic (mmHg)	Oxygen saturation (%)	Respiratory rate (bpm)	Temperature (°C)	Chest x-ray	CT scan	Pulmonary infiltrate	IMC/ICU administration	NIV/HF	Endotracheal intubation	Mortality
1	41	M	07.10.2022	08.10.2022	Inpatient	1	7.1	13.4	0.12	POSITIV	33.5	1	1	1	0	0	0	0	1	0	1	0	0	0	0	1	0	0	0	0	0	89	141	98	100	17		0	1	1	0	0	0	0
2	33	F	2022-10-09 13:24:00	2022-10-09 22:12:00	Outpatient		7.92	3.6	0.04	POSITIV	30.6	7	0	0	0	1	1	0	1	0	0	0	0	0	0	0	0	0	0	0	0	93	117	86	99	19		1	0	0	0	0	0	0
3	64	F	13.10.2022	2022-10-19	Inpatient	6	2	0	0.08	POSITIV	36.2	0	0	0	0	0	0	0	1	0	0	0	0	1	1	1	0	0	0	0	0	66	125	72	100	13		0	0	0	0	0	0	0
4	62	F	19.10.2022	26.10.2022	Inpatient	7	9.69	26.1	2.13	POSITIV	26.5	7	0	0	0	1	1	0	1	0	0	1	0	0	0	0	0	0	0	0	0	98	115	72	96	23	38	0	1	1	0	0	0	0
5	27	F	2022-10-24 20:12:00	2022-10-24 22:26:00	Outpatient		11.55	3.7	0.1	POSITIV	21.3	4	0	1	1	1	1	1	1	1	0	1	0	0	0	0	0	0	0	0	0	120	120	80	97	18		0	0	0	0	0	0	0
6	80	M	03.11.2022	04.11.2022	Inpatient	1	7.52	5.2		POSITIV	25	14	1	0	0	1	0	0	1	0	0	1	1	1	0	0	0	0	0	1	0	79			98	25		1	0	0	0	0	0	0
7	78	F	03.11.2022	07.11.2022	Outpatient		17.14	2.6	0.88	POSITIV	24.6	0	0	1	0	0	0	0	1	0	0	0	0	0	1	1	0	0	0	1	0	72	102	72	98	15		0	0	0	0	0	0	1
8	30	F	04.11.2022	09.11.2022	Inpatient	5	7.93	24.4	2.23	POSITIV	23.7	20	0	0	0	0	1	0	1	0	0	0	0	0	0	0	0	0	0	0	0	143	131	105	99	22	38.5	1	0	0	0	0	0	0
9	58	F	2022-11-05 19:01:00	2022-11-05 22:56:00	Outpatient		7.22	0		POSITIV	34.2	0	1	0	0	1	0	0	1	0	1	1	0	0	0	0	0	0	0	0	1	88	132	83	96	20		1	0	0	0	0	0	0
10	54	F	2022-11-08 12:21:00	2022-12-08 16:01:00	Inpatient	30.1528	5.65	1.9	0.08	POSITIV	33.9	4	0	0	0	0	0	0	1	0	0	0	0	0	0	1	0	0	0	0	0	70	147	76	99	15	36.2	0	0	0	0	0	0	0
11	29	F	2022-11-09 14:39:00	2022-11-09 17:52:00	Outpatient		9.75	1.1	0.03	POSITIV	23.3	2	0	1	0	0	0	0	1	0	0	0	0	0	0	0	0	0	0	0	0	95	110	75	100	14	35.4	0	0	0	0	0	0	0
12	82	F	12.11.2022	13.11.2022	Inpatient	1	12.24	4.2	0.05	POSITIV	25.2	0	1	0	0	0	0	0	1	0	0	1	1	1	0	0	0	0	0	1	1	115	147	89	65	26		1	0	1	1	1	0	1
13	79	F	12.11.2022	20.11.2022	Inpatient	8	10.9	6.1	0.69	POSITIV	16.4	0	1	0	0	0	1	0	1	0	0	1	1	0	0	0	0	0	0	1	0	108	113	58	99	20	38.8	0	1	1	1	1	0	0
14	25	F	2022-11-12 15:35:00	2022-11-12 16:33:00	Outpatient					POSITIV	34.6	2	0	0	1	1	1	1	1	0	0	0	0	0	0	0	0	0	0	0	0	80	120	80	99	15		0	0	0	0	0	0	0
15	45	F	2022-11-13 22:31:00	2022-11-29 16:01:00	Inpatient	15.7292	20.4	0	0.02	POSITIV	40.8	1	0	1	0	0	0	0	1	0	0	0	1	0	0	0	0	0	0	0	0	86	113	80	88	21	36.3	0	1	1	1	1	0	0
16	42	F	16.11.2022	21.11.2022	Inpatient	5	5.31	2.9	0.52	POSITIV	18.5	3	1	0	0	1	1	0	1	0	0	0	1	1	0	0	2	1	0	1	1	94	124	88	96	21	36.7	1	0	0	0	0	0	0
17	35	M	2022-11-16 00:26:00	2022-11-16 03:03:00	Outpatient		14.01	5.8	0.14	POSITIV	23.2	5	0	0	0	1	1	0	1	0	0	1	0	0	0	0	0	0	1	0	0	110	122	77	94	22	37.4	0	0	0	0	0	0	0
18	76	F	2022-11-16 15:56:00	2022-11-16 19:44:00	Outpatient		7.43	9.2	0.12	POSITIV	21.4	4	0	0	0	1	0	0	1	1	1	0	1	0	0	0	0	0	0	1	0	140					37.8	1	0	0	0	0	0	0
19	79	F	18.11.2022	20.11.2022	Inpatient	2	4.41	4		POSITIV	24.9	10	1	1	0	1	0	0	1	0	0	1	0	0	0	0	0	0	0	1	0	59	123	65	90	20	36.2	1	0	0	0	0	0	0
20	42	F	18.11.2022	22.11.2022	Inpatient	4	0.22	15.3	1.05	POSITIV	24.4	3	0	0	0	1	1	0	1	0	0	0	0	0	0	1	0	0	0	1	0	140	126	82	98	18	38.8	1	0	0	0	0	0	0
21	65	M	19.11.2022	2022-11-29	Inpatient		14.62	2.6		POSITIV	24.7	3	1	0	0	1	0	0	1	0	0	1	1	0	0	0	0	0	0	1	0	103	167	103	97	27		0	1	1	0	1	0	0
22	28	F	19.11.2022	21.11.2022	Outpatient		8.01	0		POSITIV	31.3	7	0	0	0	1	0	1	1	0	0	0	0	0	0	0	0	0	0	0	0	75	105	75	100	20	36	0	0	0	0	0	0	0
23	68	M	20.11.2022	22.11.2022	Outpatient		7.73	3.4		POSITIV	22	10	1	0	1	0	0	0	1	0	0	1	1	1	0	1	1	1	0	1	0	79	148	87	99	18		1	0	0	0	0	0	0
24	29	F	2022-11-20 13:38:00	2022-11-20 18:50:00	Outpatient		5.28	1.5	0.03	POSITIV	22.1	4	1	0	0	1	0	0	1	1	0	0	0	0	0	0	0	0	0	0	0	76	110	59	97	19	36.4	0	0	0	0	0	0	0
25	23	F	2022-11-20 19:03:00	2022-11-20 19:06:00	Outpatient					POSITIV	27.5	0	1	0	0	0	0	1	1	1	0	0	0	0	0	0	0	0	0	0	0	66	123	78	99	17		0	0	0	0	0	0	0
26	32	F	2022-11-21 18:57:00	2022-11-22 00:02:00	Outpatient		7.01	0	0	POSITIV	25	5	0	0	0	0	0	0	1	0	0	0	0	0	0	0	0	0	0	0	0	70	120	60	100		36.1	0	0	0	0	0	0	0
27	79	M	22.11.2022	05.01.2023	Inpatient	44	10.62	1.3	0.04	POSITIV	28.8	0	0	0	0	0	0	0	1	0	0	1	1	0	0	0	0	0	0	1	0	93	168	97	69	15	34	0	1	1	1	0	1	0
28	35	F	2022-11-22 10:22:00	2022-11-30 12:08:00	Inpatient	8.07361	7.64	12.3	36.79	POSITIV	37	2	0	1	0	0	1	0	1	1	0	0	0	0	0	0	0	1	0	0	0	113	127	76	99	19	40	1	0	0	0	0	0	0
29	81	M	23.11.2022	05.12.2022	Outpatient		11.15	0		POSITIV	28.1	0	1	0	0	0	0	0	1	0	0	0	0	0	0	0	0	0	0	1	0	79	171	94	94	18	36	0	0	0	0	0	0	0
30	38	F	24.11.2022	06.12.2022	Outpatient		10.15	6.9	0.1	POSITIV	30.9	2	1	0	0	0	1	0	1	0	0	1	1	0	0	0	0	0	0	0	0	94	110	72	100	16	37	0	0	0	0	0	0	0
31	44	F	2022-11-24 16:43:00	2022-11-24 20:54:00	Outpatient		10.49	2.5	0	POSITIV	28	10	1	0	0	1	0	0	1	0	1	1	0	0	0	0	0	0	0	0	0	101	137	85	100		36.9	1	0	0	0	0	0	0
32	80	M	26.11.2022	06.12.2022	Inpatient	10	9.64	4	0.13	POSITIV	25.4	1	1	1	0	0	1	0	1	0	0	1	0	0	0	0	0	0	0	1	0	104	146	63	78	25	39.1	0	1	1	1	1	0	0
33	73	M	2022-11-26 09:31:00	2022-12-05	Inpatient	8.60347	10.71	0		POSITIV	30.1	10	1	0	0	1	1	0	1	0	0	1	1	0	0	0	0	0	0	1	0	58	159	88	96	21		1	0	1	0	0	0	0
34	43	M	27.11.2022	29.11.2022	Outpatient		8.01	0		POSITIV	31.1	1	0	0	0	0	0	1	1	0	1	0	0	0	0	0	0	0	0	0	0	91	135	93	96	21		0	0	0	0	0	0	0
35	55	M	27.11.2022	29.11.2022	Outpatient		13.18	1.5		POSITIV	21.3	1	1	0	0	0	0	0	1	0	1	0	0	0	0	0	0	0	1	0	0	101	170	117	96	28	38.2	0	0	0	0	0	0	0
36	35	F	2022-11-27 11:45:00	2022-11-27 18:41:00	Outpatient		14.16	2.1	0	POSITIV	22.7	5	0	0	1	0	0	1	1	1	0	0	0	0	0	0	0	0	0	0	0	95	105	65	99		36.7	0	0	0	0	0	0	0
37	42	F	2022-11-27 22:49:00	2022-11-28 02:57:00	Outpatient		8.1	0	0.02	POSITIV	32	3	0	0	0	0	0	0	1	0	0	0	0	0	1	0	0	0	0	0	0		97	60	99		36.5	0	0	0	0	0	0	0
38	79	F	28.11.2022	2022-12-02	Inpatient	4	7.9	28.8	0.21	POSITIV	27.8	5	1	0	1	1	1	1	1	1	0	0	0	0	0	0	0	0	0	1	0	98	117	62	93	24	37	1	0	1	0	0	0	0
39	93	F	29.11.2022	02.12.2022	Inpatient	3	9.4	7.4	0.14	POSITIV	33.8	14	1	0	0	1	0	0	1	0	0	0	1	0	0	0	0	0	0	1	0	74	132	81	94	20	35.1	1	0	0	0	0	0	0
40	58	F	29.11.2022	18.12.2022	Inpatient	19	19.9	29.8	2.17	POSITIV	25.8	5	1	0	0	1	1	0	1	0	0	0	0	0	0	0	0	0	0	0	0	113	121	72	94	27	37.8	0	1	1	1	1	0	0
41	56	F	2022-11-29 08:35:00	2022-11-29 12:50:00	Outpatient		5.46	8.5	0.08	POSITIV	26.5	3	0	0	1	1	0	0	1	0	0	0	0	0	0	0	0	0	0	0	0	109	143	90	98	17	36.7	1	0	0	0	0	0	0
42	41	F	30.11.2022	17.12.2022	Inpatient	17	6.74	8.4	0.1	POSITIV	31.7	3	1	0	0	1	0	0	1	0	0	0	0	0	0	1	5	1	0	1	0	105	141	99	93	33	36.9	0	1	1	1	0	1	1
43	32	F	30.11.2022	02.12.2022	Outpatient		9.4	0		POSITIV	40.7	0	0	1	0	0	0	1	1	0	0	0	0	0	0	0	0	0	0	0	0	79	109	67	99	26		0	0	0	0	0	0	0
44	73	M	30.11.2022	07.12.2022	Outpatient		6.85	6.5	0.38	POSITIV	25.1	2	1	0	0	0	0	0	1	0	0	1	0	0	0	1	0	0	0	0	0	143	173	93	85	22	36.7	1	0	0	0	0	0	0
45	94	M	2022-11-30 18:47:00	2022-11-30 20:56:00	Outpatient					POSITIV	39.5	0	0	0	0	0	0	0	1	0	0	0	0	0	0	0	0	0	0	0	0	76			100	25		0	0	0	0	0	0	0
46	22	M	2022-12-01 06:22:00	2022-12-05 13:19:00	Inpatient	4.28958	10.76	0	0.07	POSITIV	29.1	1	0	0	0	0	0	0	1	0	1	0	0	0	0	0	0	0	0	0	0	82	138	72	97	20	36.4	0	1	0	0	0	0	0
47	67	F	02.12.2022	22.12.2022	Inpatient	20	18.99	35.1	9.52	POSITIV	26.3	2	1	0	0	0	0	0	1	0	0	0	1	0	0	0	0	0	0	1	0	112	111	77	92	28	36.2	0	1	1	1	0	1	0
48	37	M	2022-12-02 14:10:00	2022-12-02 20:31:00	Outpatient		12.32	0		POSITIV	32.3	6	0	0	0	0	0	0	1	0	0	0	0	0	0	0	0	0	0	0	0	108	122	65	97	23		0	0	0	0	0	0	0
49	45	F	2022-12-02 19:56:00	2022-12-03 00:24:00	Outpatient		4	0.6	0.13	POSITIV	17.4	2	0	0	0	1	1	0	1	0	0	0	0	0	0	1	5	1	0	0	1	89	112	70	95	19	36.6	0	0	0	0	0	0	0
50	18	M	2022-12-02 20:09:00	2022-12-02 22:42:00	Outpatient		9.87	1.4	0	POSITIV	32.1	1	0	0	1	1	0	0	1	0	0	0	0	0	0	0	0	0	0	0	0	86	125	72	99	17		0	0	0	0	0	0	0
51	72	M	03.12.2022	16.12.2022	Inpatient	13	8.36	8.2	0.33	POSITIV	24.8	0	0	0	0	0	0	0	1	0	0	0	0	0	0	0	0	0	0	1	1	87	126	68	93	21	38	1	0	1	0	0	0	0
52	54	F	2022-12-03 17:18:00	2022-12-03 21:39:00	Outpatient		8.78	0	0	POSITIV	28.9	3	0	0	0	1	0	0	1	0	0	0	0	0	0	0	0	0	0	0	0	56	104	75	99		36.2	0	0	0	0	0	0	0
53	61	F	04.12.2022	06.12.2022	Outpatient		6.62	0	0	POSITIV	31	0	0	0	0	0	0	1	0	0	0	0	0	0	0	0	0	0	0	0	0	87	199	109	94	15	35.8	0	0	0	0	0	0	0
54	75	M	04.12.2022	2022-12-08	Inpatient	4	5.38	0		POSITIV	25.1	2	1	0	0	0	0	0	1	0	0	1	0	0	0	1	0	0	0	1	0	100	172	90	94	21	37.2	1	0	0	0	0	0	0
55	68	M	05.12.2022	19.01.2023	Inpatient	45	12.59	27.3	0.22	POSITIV	22.8	3	1	0	0	0	0	0	1	0	0	1	1	0	0	0	0	0	0	1	1	140	155	90	90	29	39	0	1	1	1	0	1	0
56	79	M	05.12.2022	09.12.2022	Inpatient	4	5.49	7.3	0.14	POSITIV	20.2	3	1	0	0	0	0	0	1	0	0	0	1	0	0	1	0	0	0	1	0	65	130	80	91	20	35.7	1	0	1	1	0	0	0
57	67	F	06.12.2022	07.12.2022	Inpatient	1	28.81	28.6	0.13	POSITIV	25.2	14	1	0	0	0	0	0	1	0	0	1	0	0	0	0	0	0	0	1	0	97	157	100	96	44		0	1	1	0	0	1	0
58	63	F	07.12.2022	12.12.2022	Outpatient		4.44	9.6	0.5	POSITIV	22.6	5	0	0	0	0	0	0	1	0	0	1	0	1	0	1	0	0	0	0	0	80	103	61	93	31		0	0	0	0	0	0	0
59	78	M	07.12.2022	15.12.2022	Inpatient	8	2.76	2.5		POSITIV	24.7	14	1	0	0	1	0	0	1	0	0	1	0	0	0	1	0	0	0	0	0	87	146	93	92	24	36.1	0	1	1	0	0	0	0
60	73	M	07.12.2022	08.12.2022	Outpatient		10.25	1.5	0.04	POSITIV	20.9	2	0	0	0	1	0	0	1	0	0	0	0	0	0	0	0	0	0	1	1	108	122	69	100	19		0	0	0	0	0	0	0
61	72	M	08.12.2022	2023-01-04	Inpatient	27	19.98	22.9	6.46	POSITIV	37.1	14	1	0	1	1	0	0	1	0	0	1	1	0	0	1	0	0	0	1	0	99	138	76	87	30	37.1	0	1	1	0	0	0	0
62	73	F	2022-12-08 10:49:00	2022-12-13 10:23:00	Inpatient	4.98194	8.52	4.8	0.16	POSITIV	37.4	5	1	0	0	0	1	0	1	0	0	1	1	1	0	0	0	0	0	1	0	85	157	77	86	25	36.6	0	1	0	1	1	0	0
63	37	F	2022-12-09 14:21:00	2022-12-09 22:13:00	Outpatient		3.51	3		POSITIV	30.9	7	0	0	0	1	0	1	1	0	0	0	1	0	0	0	0	0	0	0	0	82			96	16		0	0	0	0	0	0	0
64	68	F	11.12.2022	12.12.2022	Outpatient		11.77	15.3		POSITIV	24.1	4	0	0	0	0	0	0	1	0	0	1	1	0	0	0	0	0	0	0	0	104	112	71	94	26		1	0	0	0	0	0	0
65	23	F	2022-12-11 19:29:00	2022-12-11 22:14:00	Outpatient					POSITIV	24.8	0	0	1	0	0	0	0	1	1	0	0	0	0	0	0	0	0	0	0	0	100	136	83	98	24	37.6	1	0	0	0	0	0	0
66	76	F	12.12.2022	24.12.2022	Inpatient	12	11.28	2.6	0.07	POSITIV	23.1	6	1	0	0	0	0	0	1	0	1	1	1	1	0	1	0	0	0	1	1	118	135	37	94	24	35.7	1	0	1	1	0	0	0
67	33	M	2022-12-12 09:01:00	2022-12-12 12:19:00	Outpatient		8.83	3.6		POSITIV	31	0	1	0	0	0	0	0	1	0	0	0	0	0	0	0	0	0	0	0	0	104	126	88	99	18		0	0	0	0	0	0	0
68	28	F	2022-12-12 12:51:00	2022-12-12 13:25:00	Outpatient					POSITIV	20.7	3	0	0	1	1	1	1	1	1	0	0	0	0	0	0	0	0	0	0	0	68	121	78	99	18		0	0	0	0	0	0	0
69	92	F	13.12.2022	14.12.2022	Outpatient		17.12	5.1	2.7	POSITIV	19.4	3	1	0	0	1	0	0	1	0	1	0	1	0	0	1	0	0	0	1	0	83	103	46	90	24	38.3	0	0	0	0	1	0	1
70	67	M	14.12.2022	2022-12-16	Inpatient	2	5.09	4.5	0.26	POSITIV	20.2	1	0	0	1	1	1	0	1	0	0	1	0	0	0	1	0	0	0	1	0	81	122	80	90	20	38.7	1	0	0	0	0	0	0
71	74	M	15.12.2022	27.12.2022	Inpatient	12	12.17	2.4	0.13	POSITIV	25.3	0	1	0	0	0	0	0	1	0	0	1	0	0	0	1	0	0	0	1	0	105	154	98	78	23	36.6	0	1	1	1	1	0	0
72	56	M	15.12.2022	22.12.2022	Inpatient	7	5.83	8	0.28	POSITIV	28.3	0	0	0	0	0	0	0	1	0	0	0	0	1	0	0	2	1	0	1	1	122	115	85	97	19	36.5	0	0	0	0	0	0	0
73	45	F	15.12.2022	19.12.2022	Inpatient	4	9.42	1.6	0.1	POSITIV	27.7	4	0	1	0	0	1	0	1	1	0	0	0	0	0	0	5	1	0	1	0	71	150	92	99	26		0	1	1	0	0	0	0
74	74	F	2022-12-15 13:02:00	2022-12-15 17:43:00	Outpatient		6.9	3.2		POSITIV	18.5	4	1	0	0	1	0	0	1	0	0	0	1	0	0	0	0	0	0	1	0	150	97	48	98	21		0	0	0	0	0	0	0
75	78	F	2022-12-15 18:00:00	2022-12-15 21:42:00	Outpatient		8.7	0		POSITIV	26.8	3	1	0	0	0	0	0	1	0	0	0	0	0	0	0	0	0	0	1	0	101	191	91	96	18		0	1	1	0	0	0	0
76	84	M	2022-12-16 12:50:00	2022-12-17 17:00:00	Inpatient	1.17361	5.51	10.4	0.18	POSITIV	31.4	0	1	0	0	0	0	0	1	0	0	1	1	1	0	0	0	0	0	1	0	110	153	84	95	25	36.3	0	1	1	0	0	0	0
77	71	M	18.12.2022	19.12.2022	Outpatient		8.31	0		POSITIV	25.2	1	0	0	0	1	0	1	1	0	0	0	1	0	0	0	0	0	0	1	0	96	145	66	94	19	35.7	0	0	0	0	0	0	0
78	29	M	19.12.2022	20.12.2022	Outpatient		6.2	3.6		POSITIV	19.7	2	1	0	0	0	0	0	0	0	0	0	0	0	0	0	0	0	0	0	0	108	149	100	97	18	38	0	0	0	0	0	0	0
79	39	F	20.12.2022	21.12.2022	Inpatient	1	8.34	2.1		POSITIV	29.5	7	0	0	1	0	0	1	1	0	0	0	0	0	0	0	0	0	0	0	0	84	123	84	100	17	37.2	0	0	0	0	0	0	0
80	60	M	20.12.2022	21.12.2022	Outpatient		14.14	22.8	0.03	POSITIV	44.1	2	0	0	0	0	0	0	0	0	1	0	1	0	0	0	0	0	0	1	0	108	123	80	96	25		0	1	1	0	0	0	0
81	50	F	2022-12-20 10:11:00	2022-12-20 12:03:00	Outpatient		7.81	0		POSITIV	36	1	0	0	0	0	0	0	0	0	1	0	0	0	0	0	0	0	0	1	1	99	146	97	98	16		0	0	0	0	0	0	0
82	40	M	2022-12-20 13:38:00	2022-12-20 17:30:00	Outpatient					POSITIV	25	1	0	0	1	1	0	0	1	0	0	0	0	0	0	0	0	0	0	0	0	76	111	78	97			0	0	0	0	0	0	0
83	59	M	22.12.2022	24.12.2022	Inpatient	2	6.29	3	0.11	POSITIV	27.9	4	1	0	0	1	0	0	1	0	0	0	0	0	0	1	0	0	0	1	0	86	155	96	92	22	36.2	0	1	1	0	0	0	0
84	69	M	22.12.2022	23.12.2022	Outpatient		8.66	10.1	0.14	POSITIV	26.9	3	0	0	0	0	0	0	0	0	1	0	1	1	0	0	0	0	0	1	1	83	158	111	97	15	36.5	0	1	0	0	0	0	0
85	18	M	22.12.2022	23.12.2022	Outpatient		9.09	1.6		POSITIV	29.1	4	0	0	0	0	0	0	1	0	0	1	0	0	0	0	0	0	0	0	0	94	129	77	98	16	36.8	0	0	0	0	0	0	0
86	78	F	23.12.2022	28.12.2022	Inpatient	5	31.14	29.2	0.6	POSITIV	30	1	0	0	0	1	1	0	1	0	0	0	0	0	0	0	0	0	0	1	1	124	151	87	94	21	37.9	1	0	0	0	0	0	0
87	71	F	23.12.2022	24.12.2022	Inpatient	1	6.41	0		POSITIV	40.4	0	0	0	0	0	0	0	1	0	0	0	1	0	0	0	0	0	0	1	0	103	117	80	98	15	36.7	0	0	0	0	0	0	0
88	61	M	24.12.2022	26.12.2022	Outpatient		8.89	3.8		POSITIV	22.4	4	1	0	0	0	0	0	1	0	0	0	0	0	0	0	0	0	0	0	0	106	126	79	97	18		0	0	0	0	0	0	0
89	52	M	25.12.2022	03.01.2023	Inpatient	9	20.7	30.8	10.2	POSITIV	29.9	2	0	0	0	1	1	1	1	0	0	0	0	0	0	0	0	0	0	0	0	138	133	79	95	24	37.3	0	0	0	0	0	0	0
90	60	F	25.12.2022	30.12.2022	Inpatient	5	10.46	2.5	0.03	POSITIV	27.3	0	1	0	1	0	0	0	1	0	0	0	1	1	0	1	0	1	0	1	1	105	128	76	97	20	35.8	1	0	0	0	0	0	0
91	74	M	25.12.2022	28.12.2022	Inpatient	3	12.78	1.6	0.05	POSITIV	33.1	4	1	0	1	1	0	1	1	0	0	0	0	0	0	0	0	0	0	1	0	67	149	71	92	20	36.5	0	1	0	0	0	0	0
92	60	M	26.12.2022	02.01.2023	Inpatient	7	6.42	2.6		POSITIV	19.4	7	0	0	0	0	0	0	1	0	0	0	0	0	0	1	0	0	0	0	0	77	136	87	100	23		0	0	0	0	0	0	0
93	61	M	27.12.2022	02.01.2023	Inpatient	6	10.99	21.3	0.46	POSITIV	32.9	21	1	0	0	1	1	0	1	0	0	0	0	0	0	1	0	1	0	1	0	86	126	66	95	22	37.2	1	0	1	0	0	0	0
94	46	M	27.12.2022	04.01.2023	Inpatient	8	12.49	0	0.04	POSITIV	21.1	0	0	0	0	0	0	0	0	0	1	0	0	0	0	0	0	0	0	0	0	84	100	62				1	0	1	1	0	0	0
95	68	M	27.12.2022	2023-01-04	Inpatient	8	8.64	1		POSITIV	20.3	4	1	0	0	1	0	0	1	0	0	1	0	0	0	0	0	0	0	1	0	102	142	83	86	21	37.3	0	1	0	0	0	0	0
96	41	M	2022-12-27 03:23:00	2022-12-28 15:23:00	Outpatient		5.77	0		POSITIV	40	1	0	0	0	0	0	0	0	0	1	0	1	0	0	0	0	0	0	0	0	66	128	85	100	15		0	0	0	0	0	0	0
97	45	M	2022-12-27 07:14:00	2022-12-27 11:01:00	Outpatient		6.13	0		POSITIV	25.4	1	0	0	0	1	0	0	0	0	0	0	0	0	0	0	0	0	0	0	0	70	129	87	98		35.9	0	0	0	0	0	0	0
98	63	F	28.12.2022	04.01.2023	Inpatient	7	11.53	3.8	0.34	POSITIV	25.6	4	0	1	0	1	1	1	0	0	0	0	0	0	0	1	5	1	0	0	0	110	131	94	100	22	38.3	0	1	1	0	0	0	0
99	23	M	2022-12-29 13:10:00	2022-12-29 13:21:00	Outpatient					POSITIV	23.4	1	1	0	0	1	0	0	1	1	0	0	0	0	0	0	0	0	0	0	0	81	134	82	98			0	0	0	0	0	0	0
100	63	M	2022-12-29 21:56:00	2022-12-30 00:48:00	Outpatient		7.24	4		POSITIV	20.3	0	1	0	0	0	0	0	1	0	0	1	0	0	0	1	0	0	0	1	0	97	139	89	96	25		0	0	0	0	0	0	0
101	63	M	31.12.2022	2023-02-27	Inpatient	58	8.49	1.6	0	POSITIV	23.5	2	1	0	0	0	0	0	1	0	0	1	0	0	0	1	0	0	0	1	0	100	128	89	95	24	36.1	0	1	1	1	0	1	0
102	70	M	31.12.2022	12.01.2023	Inpatient	12	11.87	0	0.04	POSITIV	27.7	0	1	0	0	0	0	0	1	0	0	1	1	1	0	0	0	0	0	1	0	79	222	144	100	16	34.5	0	1	1	1	0	1	1
103	63	F	01.01.2023	2023-01-10	Inpatient	9	7.69	9	0.11	POSITIV	20	1	1	0	0	1	1	0	1	0	0	1	1	0	0	0	0	0	0	1	1	99	122	72	92	21	36.9	1	0	1	0	0	0	0
104	56	M	02.01.2023	06.01.2023	Inpatient	4	7.58	2.8	0.11	POSITIV	35	10	1	0	0	1	0	0	1	0	0	0	1	0	1	1	0	0	0	1	1	117	93	62	93	16	36.9	0	1	1	1	0	0	0
105	74	M	02.01.2023	07.01.2023	Inpatient	5	18.86	2.5	0.03	POSITIV	20.2	1	0	0	0	1	0	0	1	0	0	0	1	0	0	1	0	0	0	1	0	116	160	95	94	22	38.9	0	1	1	0	0	0	0
106	90	F	2023-01-02 11:57:00	2023-01-02 15:59:00	Outpatient		24.08	6	0.13	POSITIV	23.2	0	0	1	0	0	0	0	0	0	0	0	1	1	0	0	0	0	0	0	0	120	87	61	92	21		0	0	0	0	0	0	0
107	58	F	03.01.2023	08.01.2023	Inpatient	5	17.5	27.8	45.17	POSITIV	34	1	1	0	0	0	1	0	1	0	0	0	0	0	0	1	0	0	0	0	0	155	109	47	91	35		0	0	0	0	0	0	1
108	46	M	04.01.2023	16.01.2023	Inpatient	12	3.56	3.3	0.32	POSITIV	22.4	3	0	0	0	1	1	0	1	0	0	0	1	0	0	1	5	0	0	0	0	111	149	98	100		36	0	1	1	0	0	0	0
109	80	M	04.01.2023	2023-01-13	Inpatient	9	11.61	8.8		POSITIV	18.9	5	1	0	0	0	1	0	1	0	0	1	1	0	0	1	5	1	0	0	0	98	111	75	86	20	38.4	0	1	1	0	0	0	0
110	80	M	05.01.2023	11.01.2023	Outpatient			27		POSITIV	21.6	14	1	0	0	0	1	0	1	0	0	1	1	0	0	1	0	0	0	1	0	90	110	78	92	23	35.2	0	0	0	0	0	0	0
111	79	M	06.01.2023	12.01.2023	Outpatient		1.47	4.8		POSITIV	20.2	3	0	0	0	1	0	0	0	0	0	1	1	0	0	1	0	0	0	1	0	69	118	86	93	17	36.4	0	0	0	0	0	0	0
112	59	M	09.01.2023	13.01.2023	Outpatient		2.43	2.6	0.12	POSITIV	19.3	4	0	0	0	1	1	0	1	0	0	0	0	0	0	1	5	1	0	0	0	89	124	74	95	25	37.9	1	0	1	0	0	0	0
113	86	M	10.01.2023	19.01.2023	Inpatient	9	15.68	22.1	4.09	POSITIV	26.6	0	1	0	0	0	0	0	1	0	0	1	1	0	0	1	0	0	0	0	1	96	149	62	87	27	36.2	1	0	1	0	0	0	0
114	27	M	2023-01-10 18:22:00	2023-01-10 20:01:00	Outpatient		12	0	0	POSITIV	32.2	0	1	0	0	0	0	0	0	0	0	0	0	0	0	0	0	0	0	0	0	79	168	68	100	16		0	0	0	0	0	0	0
115	68	F	12.01.2023	18.01.2023	Inpatient	6	5.63	2.6	0.15	POSITIV	31.6	1	0	1	0	0	0	0	1	0	0	1	0	0	0	1	0	0	0	1	1	100	90	60	98	14	36.3	0	0	0	1	0	0	0
116	67	M	14.01.2023	18.01.2023	Inpatient	4	6.3	0.5	0.16	POSITIV	16.8	1	0	1	0	0	0	0	0	0	0	0	0	0	0	1	5	1	0	1	0	63	126	71	99	18		0	0	0	0	0	0	0
117	70	F	2023-01-14 19:21:00	2023-01-14 23:15:00	Outpatient		5.71	0		POSITIV	39.8	0	1	1	0	0	0	0	1	0	1	0	0	0	0	0	0	0	0	0	0	69	144	98	97		36.1	0	0	0	0	0	0	0
118	71	F	17.01.2023	19.01.2023	Inpatient	2	10.16	4.6		POSITIV	21	3	0	0	0	1	0	0	1	0	0	0	1	0	0	0	0	0	0	0	0	114	126	76	96	13	37.3	0	1	1	0	0	0	0
119	70	M	17.01.2023	24.01.2023	Inpatient	7	6.96	28.6	0.31	POSITIV	27.8	7	1	0	0	1	1	0	1	0	1	0	0	0	0	1	5	0	0	0	0	91	130	81	91	23		1	0	1	0	0	0	0
120	74	M	18.01.2023	18.01.2023	Outpatient		1.99	1.3	0.05	POSITIV	42.4	0	0	0	0	0	0	0	1	0	0	0	1	0	0	1	0	0	0	1	0	91	145	90	100	17	36.1	0	0	0	0	0	0	0
121	85	F	19.01.2023	20.01.2023	Outpatient		10.4	6.3	0.21	POSITIV	21.7	2	0	0	0	0	0	0	1	0	0	0	1	0	0	0	0	0	0	1	0	114	111	71	96	15	36.9	1	0	0	0	0	0	0
122	65	F	2023-01-20 03:11:00	2023-01-30 15:15:00	Inpatient	10.5028	9.85	1.5	0.07	POSITIV	36.6	21	1	0	0	0	0	0	1	0	0	0	1	0	0	0	0	0	0	1	1	163	113	91	95	23		0	1	0	1	0	0	0
123	54	F	22.01.2023	29.01.2023	Inpatient	7	8.14	6.8	0.07	POSITIV	34.3	5	0	1	0	1	0	0	1	0	0	0	0	0	0	0	0	0	0	0	0	98	106	72	98	19	37.5	0	0	0	0	0	0	0
124	80	F	24.01.2023	07.02.2023	Inpatient	14	5.9	0.9	0.06	POSITIV	37.7	1	1	0	0	0	0	0	1	0	0	0	0	0	0	0	0	0	0	1	0	85	136	77	100	23	36.8	0	1	1	0	0	0	0
125	79	M	2023-01-27 16:53:00	2023-01-28 00:07:00	Outpatient		13.1	19	0.27	POSITIV	32.1	0	0	0	0	0	0	1	0	0	0	0	0	0	0	0	0	0	0	1	0	75	129	81	98	15	35.6	1	0	1	0	0	0	0
126	49	M	02.02.2023	03.02.2023	Outpatient		13.33	0		POSITIV	33.1	0	0	1	0	0	0	1	0	0	0	0	1	0	0	0	0	0	0	1	1	84	131	75	100	16		0	0	0	0	0	0	0
127	48	F	2023-02-11 04:45:00	2023-02-22 04:54:00	Inpatient	11.0063	23.87	0	0.08	POSITIV	20.4	4	1	0	0	0	0	0	1	0	0	1	0	0	0	0	0	0	0	0	0	105	162	91	93	24		0	1	1	1	0	1	1
128	96	F	14.02.2023	15.02.2023	Outpatient		18.47	5.3		POSITIV	24.3	0	0	0	0	0	0	0	1	0	0	0	1	0	0	1	0	0	0	0	0	95	161	65	90	23		0	0	0	0	0	0	0
129	80	F	20.02.2023	28.02.2023	Outpatient		13.66	14.2	38.6	POSITIV	33.8	2	0	0	0	0	1	0	1	0	0	0	1	0	0	0	0	0	0	1	1	123	96	64	96	26	35.4	1	0	0	0	0	0	1
130	24	M	2023-02-22 16:44:00	2023-02-23 02:18:00	Outpatient		7.8	9.3		POSITIV	20.1	4	1	0	0	1	0	0	1	0	0	1	0	0	0	0	0	0	0	0	0	116	147	92	93	23	37	1	0	0	0	0	0	0
131	90	M	26.02.2023	28.02.2023	Outpatient		14.32	13.1	1.1	POSITIV	19.6	2	1	0	0	0	0	0	1	0	0	0	1	0	0	0	0	0	0	1	0	69	107	54	92	16		1	0	1	0	0	0	0
132	71	M	2023-02-28 16:41:00	2023-03-02 15:27:00	Inpatient	1.94861	7.23	0.8	0.18	POSITIV	21.9	14	1	0	0	1	0	0	1	0	0	1	0	0	0	0	0	0	0	1	1	82	147	55	88	20	36.9	1	0	0	0	0	0	0
133	59	F	08.03.2023	24.03.2023	Inpatient	16	6.26	4.8	0.05	POSITIV	27.5	3	1	0	1	1	1	0	1	0	0	1	0	1	0	0	0	1	0	1	0	95			98	19	37.1	1	0	0	0	0	0	0
134	65	F	10.03.2023	17.03.2023	Inpatient	7	9.28	5.8	16.28	POSITIV	21.4	2	0	0	0	1	0	0	1	0	0	0	1	1	0	0	0	0	0	1	1	60	166	87	99	14	35.1	0	1	0	0	0	0	0
135	79	M	20.03.2023	25.03.2023	Inpatient	5	51.12	16.1	2.01	POSITIV	29.3	0	0	0	0	0	0	0	1	0	0	1	1	0	0	0	0	0	0	0	1	133	101	70	95	24	36.5	1	0	0	1	0	0	1
